# Supplementary material for: Genomic inbreeding coefficients based on the distribution of the length of runs of homozygosity in a closed line of Iberian pigs
Source: Genet Sel Evol. 2015 Oct 16;47:81. doi: 10.1186/s12711-015-0153-1 (PMC4608316; doi:10.1186/s12711-015-0153-1)
Supplement: Supplementary file 2 — 10.1186/s12711-015-0153-1 Inbreeding.example. This file contains a small dataset with information on ROH length for two individuals on chromosome 1. The variables are: nchro: number of chromosome; ind: number of individuals; gr: group; po1: initial chromosomal position; po2: final chromosomal position; roh: ROH length in number of homozygous SNPs in the segment. [file 12711_2015_153_MOESM2_ESM.example]

nchro     ind     gr         po1 po2 roh
           1        5844           2      286933     9007321         167
           1        5844           2    10204349    10295470           5
           1        5844           2    10903449    11015351           5
           1        5844           2    11259746    11289228           9
           1        5844           2    11713183    12319972          12
           1        5844           2    12459957    12924473          11
           1        5844           2    13043007    13226176           6
           1        5844           2    13836763    14213367           5
           1        5844           2    14471846    15148919          10
           1        5844           2    16397453    16870187           9
           1        5844           2    17199275    17944541          24
           1        5844           2    19460835    19798005           7
           1        5844           2    21593469    22082351           7
           1        5844           2    24318637    25040176          15
           1        5844           2    26144290    27612186          14
           1        5844           2    28728265    29048088           5
           1        5844           2    29666154    29861828           8
           1        5844           2    30017551    30204123           6
           1        5844           2    30734120    34225991          97
           1        5844           2    34298900    34565495           7
           1        5844           2    34960380    35145575           6
           1        5844           2    35387799    35715018          10
           1        5844           2    35987086    36379934          10
           1        5844           2    36444769    36580921           6
           1        5844           2    36750237    37036037           8
           1        5844           2    37730528    60754132         244
           1        5844           2    61516922    62894757          22
           1        5844           2    62989866    63223585           5
           1        5844           2    64251838    65255283          20
           1        5844           2    66204810    66381032           6
           1        5844           2    69096777    69760732           8
           1        5844           2    72169748    72886051           8
           1        5844           2    74019662    74557891           9
           1        5844           2    74839714    75357496           6
           1        5844           2    75472274    75728908           8
           1        5844           2    78960119    80634441           8
           1        5844           2    82273833    84707623          23
           1        5844           2    86684422    90504830          39
           1        5844           2    92195316    92766049           6
           1        5844           2    95914795    97189242          12
           1        5844           2    98913197   100297114          18
           1        5844           2   101936881   102423413           6
           1        5844           2   102484726   103191342          10
           1        5844           2   104073651   104428732           7
           1        5844           2   105018683   105254701           6
           1        5844           2   106396936   106768830           5
           1        5844           2   107252066   107866195          10
           1        5844           2   108932925   109117790           6
           1        5844           2   109322990   112026700          20
           1        5844           2   115016840   115880586          12
           1        5844           2   116201247   117018825          10
           1        5844           2   117234927   117318447           5
           1        5844           2   118092274   118954335           8
           1        5844           2   119676880   126551808          85
           1        5844           2   126619587   162068596         364
           1        5844           2   162259035   162456527           6
           1        5844           2   163037831   163204515           8
           1        5844           2   163762514   164785131          17
           1        5844           2   166493808   167259871          12
           1        5844           2   168371253   170866800          14
           1        5844           2   171950114   173010521          14
           1        5844           2   173558526   174436049          12
           1        5844           2   175226043   175858119           5
           1        5844           2   177006345   178988459          15
           1        5844           2   181369929   181797733           6
           1        5844           2   182952918   184125931          18
           1        5844           2   184954399   185482090           9
           1        5844           2   186197000   186326136           5
           1        5844           2   186556458   187525179           9
           1        5844           2   187624863   188371189          10
           1        5844           2   190244449   190521756           6
           1        5844           2   191055429   191489087           5
           1        5844           2   194202600   194770656           6
           1        5844           2   196250147   198346039          21
           1        5844           2   199513006   199936889           5
           1        5844           2   200207279   200670006           7
           1        5844           2   200873508   201064583           5
           1        5844           2   201673984   203020847          23
           1        5844           2   203070553   203690819          10
           1        5844           2   203730060   204462800           9
           1        5844           2   204522804   204799137           7
           1        5844           2   205744663   206239027          13
           1        5844           2   207264361   208076774           7
           1        5844           2   210025405   210663598           5
           1        5844           2   212673310   213159139          16
           1        5844           2   213460346   213736109           5
           1        5844           2   214619356   214915547           7
           1        5844           2   215042412   215402798           9
           1        5844           2   222081460   225713764          13
           1        5844           2   227058444   227708485           7
           1        5844           2   229591966   230315300          13
           1        5844           2   231262134   231405316           5
           1        5844           2   232895951   233244931           5
           1        5844           2   236949960   238312651           8
           1        5844           2   238827931   239498010           9
           1        5844           2   240624765   240994314           7
           1        5844           2   243410062   243682239           7
           1        5844           2   247860619   248988370          25
           1        5844           2   249045084   260407442         136
           1        5844           2   263425884   263698674           6
           1        5844           2   268046603   268196546           5
           1        5844           2   268705601   268890145           7
           1        5844           2   271202571   272028559          14
           1        5844           2   273801918   274793057          13
           1        5844           2   276946666   277437543           8
           1        5844           2   279106589   280216447          18
           1        5844           2   281239719   281551428           9
           1        5844           2   281597426   281935135          13
           1        5844           2   282549258   282998551          10
           1        5844           2   283530486   283609728           5
           1        5844           2   283667732   283879801          10
           1        5844           2   287460902   287843236           7
           1        5844           2   294017947   294118198           5
           1        5844           2   297148442   297903565           5
           1        5844           2   301183660   301493810           7
           1        5844           2   302216638   302774124          16
           1        5844           2   302939298   303030808           5
           1        5844           2   303607132   304341964          16
           1        5844           2   304749749   304963553           8
           1        5844           2   305407296   305542168           5
           1        5844           2   305654747   306269050          22
           1        5844           2   307565777   308247593           8
           1        5844           2   308379812   309208704          11
           1        5844           2   309382772   309659191           7
           1        5844           2   309901297   311725388          19
           1        5845           2      489855     3189426          53
           1        5845           2     3230220     3414845           5
           1        5845           2     3485019     3859307          11
           1        5845           2     3877542     4101909           6
           1        5845           2     4813417     5247022           8
           1        5845           2     5310903     6036055           6
           1        5845           2     6943100     7169568           6
           1        5845           2     7242281     7734665           9
           1        5845           2     7814251     8564922          23
           1        5845           2     9291066     9518318           7
           1        5845           2    11270043    11289228           7
           1        5845           2    11945736    12572871           8
           1        5845           2    12753460    13417613          16
           1        5845           2    13478197    13836763           9
           1        5845           2    14750836    15793004          16
           1        5845           2    16529866    17004757           5
           1        5845           2    19761056    20147337          11
           1        5845           2    20996770    21209928           5
           1        5845           2    21593469    24627818          50
           1        5845           2    25288664    25494739           5
           1        5845           2    25762044    26538053           7
           1        5845           2    28713939    29048088           6
           1        5845           2    29539072    30254935          20
           1        5845           2    30451858    30638537           5
           1        5845           2    30941797    31274799          11
           1        5845           2    31711533    31848478           6
           1        5845           2    32050924    32278856           7
           1        5845           2    32969898    33256656           9
           1        5845           2    33384401    33536409           7
           1        5845           2    33804712    33902824           5
           1        5845           2    33957887    34225991          11
           1        5845           2    34298900    34510880           6
           1        5845           2    34651412    37322417          63
           1        5845           2    38758520    38870043           6
           1        5845           2    40645077    41218862          10
           1        5845           2    41621012    42224764           7
           1        5845           2    42826453    43672115          15
           1        5845           2    44680594    45615037          10
           1        5845           2    45711519    46197863           6
           1        5845           2    47165930    47834957          11
           1        5845           2    47931736    48242275           7
           1        5845           2    49673893    49893719           7
           1        5845           2    52062069    53726743          16
           1        5845           2    54068013    55040741           8
           1        5845           2    55080766    55787719           7
           1        5845           2    58199157    58693947          11
           1        5845           2    58990256    60118182           8
           1        5845           2    60580419    60869380           5
           1        5845           2    61043511    61516922           5
           1        5845           2    61860376    62201413           6
           1        5845           2    62572891    62955174           8
           1        5845           2    64123371    64574807           6
           1        5845           2    65386281    66015914           7
           1        5845           2    66718979    67951385          15
           1        5845           2    69063593    73330274          50
           1        5845           2    74019662    74364965           6
           1        5845           2    74557891    75021181           6
           1        5845           2    75472274    76056763          13
           1        5845           2    76686317    77862605          19
           1        5845           2    80189615    80884292          11
           1        5845           2    81902314    82197232           5
           1        5845           2    82582533    83228460           7
           1        5845           2    84566664    85894607          21
           1        5845           2    90798092    90991697           7
           1        5845           2    91126608    91410570           5
           1        5845           2    91829728    92478641           9
           1        5845           2    94367465    96833336          18
           1        5845           2    97878059    98564209           6
           1        5845           2   101936881   102290540           5
           1        5845           2   105227791   106140454          16
           1        5845           2   108932925   111552970          21
           1        5845           2   111826272   112026700           5
           1        5845           2   112270781   114867162          36
           1        5845           2   115707215   117018825          18
           1        5845           2   117234927   117318447           5
           1        5845           2   118092274   118954335           8
           1        5845           2   119676880   120580759          10
           1        5845           2   122256137   122386291           5
           1        5845           2   122470014   123361676          13
           1        5845           2   124642443   125264297          12
           1        5845           2   127733470   128807833           5
           1        5845           2   129414690   130167976          12
           1        5845           2   132371467   132826911           9
           1        5845           2   134037038   135320152           7
           1        5845           2   136240599   136455084           5
           1        5845           2   137714939   137916751           8
           1        5845           2   138050612   138257957           7
           1        5845           2   138355563   138686941           6
           1        5845           2   139968089   140260943           7
           1        5845           2   147268356   148262354          10
           1        5845           2   148840202   149363984           5
           1        5845           2   151276373   154076660          10
           1        5845           2   154937284   155116872           5
           1        5845           2   155530311   155807246           7
           1        5845           2   155984596   156112434           5
           1        5845           2   156418912   156990269           9
           1        5845           2   157201052   157545956           7
           1        5845           2   157885794   159034424           7
           1        5845           2   159546359   159742690           7
           1        5845           2   160885582   162225692          14
           1        5845           2   162345314   162507812           6
           1        5845           2   162976215   163165663           9
           1        5845           2   163303972   163782468           8
           1        5845           2   163977023   164482326          11
           1        5845           2   166236647   167491433          21
           1        5845           2   168371253   170051398          11
           1        5845           2   179053686   179394513           8
           1        5845           2   181006837   181333937           5
           1        5845           2   181495505   181896016           6
           1        5845           2   184330991   184954399           9
           1        5845           2   186738328   187525179           8
           1        5845           2   189399919   189978659           7
           1        5845           2   191489087   193998587          31
           1        5845           2   194134592   194258004           5
           1        5845           2   196589225   196836959           6
           1        5845           2   197503337   198346039           8
           1        5845           2   198859209   199573293           9
           1        5845           2   200670006   201673984          21
           1        5845           2   202140486   202327463           5
           1        5845           2   202552712   214664607         165
           1        5845           2   214942310   215283848           6
           1        5845           2   215824548   216329166           6
           1        5845           2   218858768   219597712           5
           1        5845           2   221306643   222138397           8
           1        5845           2   224937381   226458237          14
           1        5845           2   228287595   228708716           7
           1        5845           2   229070844   229521485          10
           1        5845           2   229591966   229870432           5
           1        5845           2   231262134   231405316           5
           1        5845           2   232895951   233244931           5
           1        5845           2   236949960   238312651           8
           1        5845           2   239045601   239330887           6
           1        5845           2   239526388   241959813          24
           1        5845           2   247380898   247511533           7
           1        5845           2   248229583   248370469           6
           1        5845           2   248775184   248905948           9
           1        5845           2   249029574   250489423          15
           1        5845           2   252631186   252997864           5
           1        5845           2   255409329   255610516           6
           1        5845           2   256751751   257280105           7
           1        5845           2   258021815   258466183           7
           1        5845           2   258612031   259019570           7
           1        5845           2   259145774   259456318           8
           1        5845           2   260370133   261689587          11
           1        5845           2   263248527   265095696          22
           1        5845           2   265421612   266322471          11
           1        5845           2   269037316   269216647           6
           1        5845           2   269345857   270501454           6
           1        5845           2   271797073   271984966           5
           1        5845           2   273599073   274128285           5
           1        5845           2   274506316   274793057           5
           1        5845           2   275747658   275995963           7
           1        5845           2   276982150   277192362           5
           1        5845           2   277579965   278291364           5
           1        5845           2   279578602   280723882          17
           1        5845           2   281551428   281839701           8
           1        5845           2   281906825   282037533           6
           1        5845           2   282515916   282879244           7
           1        5845           2   284386253   285592471          19
           1        5845           2   286007661   286549851           8
           1        5845           2   288134214   288679681          10
           1        5845           2   288766223   289336215           8
           1        5845           2   290492168   290857964           5
           1        5845           2   294602783   295017152           6
           1        5845           2   298071088   298281851           7
           1        5845           2   298922349   300615163          16
           1        5845           2   302328171   302595485           8
           1        5845           2   302939298   303030808           5
           1        5845           2   303285860   303544067           5
           1        5845           2   303622361   303886984           5
           1        5845           2   303967546   304383838          11
           1        5845           2   304533053   304694455           5
           1        5845           2   304749749   305110723           9
           1        5845           2   305789954   306398575          17
           1        5845           2   307326208   308247593          14
           1        5845           2   308379812   309659191          23
           1        5845           2   310717509   311027658           5
           1        5845           2   311426005   311725388           5
