# Supplementary material for: Genomic inbreeding coefficients based on the distribution of the length of runs of homozygosity in a closed line of Iberian pigs
Source: Genet Sel Evol. 2015 Oct 16;47:81. doi: 10.1186/s12711-015-0153-1 (PMC4608316; doi:10.1186/s12711-015-0153-1)
Supplement: Supplementary file 3 — 10.1186/s12711-015-0153-1 k-s.r. Source code in R for estimating Kolmogorov-Smirnov inbreeding coefficients. [file 12711_2015_153_MOESM3_ESM.r]

##
## Kolmolgorov-Smirnoff
##
x11()
require(MASS)
#op <- options(warn = (-1)) # suppress warnings 
pdf("k-s.pdf",onefile = TRUE)
runs <- read.table("inbreeding.example", header = TRUE)
rrr=(runs$po2-runs$po1)/1000000
runs$roh=rrr
# xc : matrix with individuals ROH
le <- factor(runs$ind)
xc <- split(runs$roh, le)
la = levels(le)
lu=length(la)
for (i in 1:lu) {
x<- unsplit(xc[i],i,drop=false)
sss <- paste("Individual ",i,sep=" ")
qqplot(x,runs$roh, plot.it = TRUE,xlim=range(0,30), ylim=range(0,30),
xlab =  sss,  ylab = 'Distribution of all individuals ROH')
dd1 <- ks.test(x,runs$roh,alternative = c("greater"))
dd2 <- ks.test(x,runs$roh,alternative = c("less"))
 if (dd1$p.value <= dd2$p.value) dt=-dd1$statistic
 if (dd1$p.value > dd2$p.value) dt=dd2$statistic
cat("individual ",i)
print(dt)
#print(dd1)
#print(dd2)
}
dev.off()
