# Supplementary material for: Genomic inbreeding coefficients based on the distribution of the length of runs of homozygosity in a closed line of Iberian pigs
Source: Genet Sel Evol. 2015 Oct 16;47:81. doi: 10.1186/s12711-015-0153-1 (PMC4608316; doi:10.1186/s12711-015-0153-1)
Supplement: Supplementary file 4 — 10.1186/s12711-015-0153-1 Quantile.r. Source code in R for estimating quantile inbreeding coefficients. [file 12711_2015_153_MOESM4_ESM.r]

##
## Quantile Inbreeding Coefficients
##
x11()
#op <- options(warn = (-1)) # suppress warnings 
pdf("quantile.pdf",onefile = TRUE)
runs <- read.table("inbreeding.example", header = TRUE)
rrr=(runs$po2-runs$po1)/1000000
#
# option to run lenght of ROH in Mb
 runs$roh=rrr
#
# xc : matrix with individuals ROH
le <- factor(runs$ind)
xc <- split(runs$roh, le)
la = levels(le)
lu=length(la)
q <- quantile (runs$roh,probs=seq(0,1,0.01),NAMES=TRUE,type=4)
for (i in 1:lu) {
x<- unsplit(xc[i],i,drop=false)
qx <- quantile (x,probs=seq(0,1,0.01),NAMES=TRUE,type=4)

dt=sum((qx-q)/sqrt(2.))

sss <- paste("Individual ",i,sep=" ")
qqplot(x,runs$roh, plot.it = TRUE,xlim=range(0,30), ylim=range(0,30),
xlab =  sss,  ylab = 'Distribution of all individuals ROH')
cat("individual",i)
print(dt)
}
dev.off()
