# Supplementary material for: Genomic inbreeding coefficients based on the distribution of the length of runs of homozygosity in a closed line of Iberian pigs
Source: Genet Sel Evol. 2015 Oct 16;47:81. doi: 10.1186/s12711-015-0153-1 (PMC4608316; doi:10.1186/s12711-015-0153-1)
Supplement: Supplementary file 5 — 10.1186/s12711-015-0153-1 Expon.r. Source code in R for estimating exponential inbreeding coefficients. [file 12711_2015_153_MOESM5_ESM.r]

##
## Exponential
##

require(MASS)
x11()
#op <- options(warn = (-1)) # suppress warnings 
pdf("expon.pdf",onefile = TRUE)
#
#    Set threshold T
#
T=2
####
runs <- read.table("inbreeding.example", header = TRUE)
rrr=(runs$po2-runs$po1)/1000000
#
# option to run lenght of ROH in Mb
 runs$roh=rrr
#
# xc : matrix with individuals ROH
le <- factor(runs$ind)
xc <- split(runs$roh, le)
la = levels(le)
lu=length(la)
fit <- fitdistr(runs$roh, "exponential")
q<- fit$estimate
print("Exponential-mean ")

for (i in 1:lu) {
x<- unsplit(xc[i],i,drop=false)
fit1 <- fitdistr(x, "exponential")
qx<- fit1$estimate
#MEAN
sx=(1/qx)
s=1/q
# VAR
#sx=(1/qx^2)
#s=(1/q^2)
dt=sx-s
sss <- paste("Individual ",i,sep=" ")
qqplot(x,runs$roh, plot.it = TRUE,xlim=range(0,30), ylim=range(0,30),
xlab =  sss,  ylab = 'Distribution of all individuals ROH')
cat("\n")
cat("individual",i,sep="  ")
cat("\n")
cat("Inbreeding",dt,sep="\n")

}

cat("\n")
cat("\n")
print("Exponential-p")

for (i in 1:lu) {
cat("\n")
x<- unsplit(xc[i],i,drop=false)
fit1 <- fitdistr(x, "exponential")
dp=pexp(T, rate = fit1$estimate, lower.tail = FALSE, log.p = FALSE)
cat("individual",i,sep="  ")
cat("\n")
cat("Inbreeding",dp,sep="\n")
}


dev.off()
